# Supplementary material for: Environmental monitoring of waterborne Campylobacter: evaluation of the Australian standard and a hybrid extraction-free MPN-PCR method
Source: Front Microbiol. 2015 Feb 9;6:74. doi: 10.3389/fmicb.2015.00074 (PMC4321596; doi:10.3389/fmicb.2015.00074)
Supplement: Supplementary file 1 [file DataSheet1.XLSX]

## Sheet: Author Information
Supplementary Material
Environmental monitoring of waterborne Campylobacter: evaluation of the Australian Standard and a hybrid extraction-free MPN-PCR method.
Authors:
Rebekah Henry1, Christelle Schang1, Gayani Inoka Chandrasena1, Ana Deletic1, Mark Edmunds1, Dusan Jovanovic1, Peter Kolotelo1, Jonathan Schmidt2, Richard Williamson1 and David McCarthy*1
1. Environmental and Public Health Laboratory, Department of Civil Engineering, Monash University, Wellington Road, Clayton 3800, Victoria, Australia.
2. ALS Environmental, Westall Road, Scoresby, Victoria, Australia
* Corresponding Author Information:
Dr David McCarthy
Environmental and Public Health Microbiology Laboratory,
Department of Civil Engineering, Monash University,
Wellington Road, Clayton 3800, Victoria, Australia.
Email: david.mccarthy@monash.edu

## Sheet: Lab-Res v. MPN-PCR
Test date	Test Type	Site	Volumes	AS Positive Tubes	AS MPN (MPN/L)	AS Modified (MPN/L)	Log MPN/L	PCR Positive Wells	Broth PCR (MPN/L)	PCR Modified (MPN/L)	Log PCR (MPN/L)	E. coli (MPN/100mL)
2012-11-05	5 tube MPN	Abts	2x1; 1x50; 1x100; 1x250	4	692.8	692.8	2.84061	4	692.8	692.8	2.84061	212.1
2012-11-05	5 tube MPN	Mor	2x1; 1x50; 1x100; 1x250	1	2.8	2.8	0.447158	1	2.8	2.8	0.447158	148.8		Key
2012-11-05	5 tube MPN	Gard	2x1; 1x50; 1x100; 1x250	0	<1.7	0.85	-0.0705811	0	<1.7	0.85	-0.0705811	197.9		AS	Australian Standard
2012-11-06	5 tube MPN	Abts	2x1; 1x50; 1x100; 1x250	3	66.5	66.5	1.82282	3	66.5	66.5	1.82282	135.8		Abts	Abbotsford
2012-11-06	5 tube MPN	Mor	2x1; 1x50; 1x100; 1x250	4	692.8	692.8	2.84061	4	692.8	692.8	2.84061	241.7		Mor	Morell Bridge
2012-11-06	5 tube MPN	Gard	2x1; 1x50; 1x100; 1x250	0	<1.7	0.85	-0.0705811	0	<1.7	0.85	-0.0705811	110.6		Gard	Gradiners Creek
2012-11-07	5 tube MPN	Abts	2x1; 1x50; 1x100; 1x250	3	66.5	66.5	1.82282	3	66.5	66.5	1.82282	147.3
2012-11-07	5 tube MPN	Mor	2x1; 1x50; 1x100; 1x250	2	12.5	12.5	1.09691	2	12.5	12.5	1.09691	323.7
2012-11-07	5 tube MPN	Gard	2x1; 1x50; 1x100; 1x250	1	3.9	3.9	0.591065	1	3.9	3.9	0.591065	582.5
2012-11-08	5 tube MPN	Abts	2x1; 1x50; 1x100; 1x250	3	66.5	66.5	1.82282	3	66.5	66.5	1.82282	395.4
2012-11-08	5 tube MPN	Mor	2x1; 1x50; 1x100; 1x250	3	66.5	66.5	1.82282	4	692.8	692.8	2.84061	273
2012-11-08	5 tube MPN	Gard	2x1; 1x50; 1x100; 1x250	0	<1.7	0.85	-0.0705811	1	3.9	3.9	0.591065	4993.8
2012-11-09	5 tube MPN	Abts	2x1; 1x50; 1x100; 1x250	4	692.8	692.8	2.84061	4	692.8	692.8	2.84061	323.7
2012-11-09	5 tube MPN	Mor	2x1; 1x50; 1x100; 1x250	1	3.9	3.9	0.591065	1	3.9	3.9	0.591065	286
2012-11-09	5 tube MPN	Gard	2x1; 1x50; 1x100; 1x250	0	<1.7	0.85	-0.0705811	0	<1.7	0.85	-0.0705811	480.3
2012-12-03	5 tube MPN	Abts	2x1; 1x50; 1x100; 1x250	4	692.8	692.8	2.84061	5	>692.8	693	2.84073	123.1
2012-12-03	5 tube MPN	Mor	2x1; 1x50; 1x100; 1x250	2	6.2	6.2	0.792392	2	6.2	6.2	0.792392	251.5
2012-12-03	5 tube MPN	Gard	2x10; 1x100; 1x250; 1x500	2	5.5	5.5	0.740363	2	5.5	5.5	0.740363	930.2
2012-12-04	5 tube MPN	Abts	2x1; 1x50; 1x100; 1x250	2	12.5	12.5	1.09691	2	12.5	12.5	1.09691	148.8
2012-12-04	5 tube MPN	Mor	2x1; 1x50; 1x100; 1x250	3	66.5	66.5	1.82282	3	66.5	66.5	1.82282	398.1
2012-12-04	5 tube MPN	Gard	2x10; 1x100; 1x250; 1x500	0	<1.7	0.85	-0.0705811	0	<1.7	0.85	-0.0705811	394.1
2012-12-05	5 tube MPN	Abts	2x1; 1x50; 1x100; 1x250	3	66.5	66.5	1.82282	3	66.5	66.5	1.82282	175.8
2012-12-05	5 tube MPN	Mor	2x1; 1x50; 1x100; 1x250	3	66.5	66.5	1.82282	3	66.5	66.5	1.82282	239.1
2012-12-05	5 tube MPN	Gard	2x10; 1x100; 1x250; 1x500	3	18.9	18.9	1.27646	3	18.9	18.9	1.27646	175.8
2012-12-06	5 tube MPN	Abts	2x1; 1x50; 1x100; 1x250	3	66.5	66.5	1.82282	3	66.5	66.5	1.82282	292.9
2012-12-06	5 tube MPN	Mor	2x1; 1x50; 1x100; 1x250	4	692.8	692.8	2.84061	4	692.8	692.8	2.84061	216.7
2012-12-06	5 tube MPN	Gard	2x10; 1x100; 1x250; 1x500	5	>69.8	70	1.8451	5	>69.8	70	1.8451	8439.2
2012-12-06	5 tube MPN	Abts	2x1; 1x50; 1x100; 1x250	4	692.8	692.8	2.84061	4	692.8	692.8	2.84061	75
2012-12-06	5 tube MPN	Mor	2x1; 1x50; 1x100; 1x250	4	692.8	692.8	2.84061	4	692.8	692.8	2.84061	214.4
2012-12-07	5 tube MPN	Abts	2x10; 1x100; 1x250; 1x500	3	66.5	66.5	1.82282	3	66.5	66.5	1.82282	85.8
2012-12-07	5 tube MPN	Mor	2x1; 1x50; 1x100; 1x250	3	106.9	106.9	2.02898	3	106.9	106.9	2.02898	148.8
2012-12-07	5 tube MPN	Gard	2x1; 1x50; 1x100; 1x250	1	1.7	1.7	0.230449	1	1.7	1.7	0.230449	360.3
2013-02-11	5 tube MPN	Abts	2x1; 1x50; 1x100; 1x250	2	12.5	12.5	1.09691	2	12.5	12.5	1.09691	238.4
2013-02-11	5 tube MPN	Mor	2x1; 1x50; 1x100; 1x250	4	692.8	692.8	2.84061	4	692.8	692.8	2.84061	323.7
2013-02-11	5 tube MPN	Kew	2x1; 1x50; 1x100; 1x250	3	66.9	66.9	1.82543	3	66.9	66.9	1.82543	279.5
2013-02-11	5 tube MPN	Gard	2x10; 1x100; 1x250; 1x500	3	18.9	18.9	1.27646	3	18.9	18.9	1.27646	707
2013-02-13	5 tube MPN	Abts	3x1; 3x50; 3x100; 2x250	3	18.9	18.9	1.27646	3	18.9	18.9	1.27646	63
2013-02-13	5 tube MPN	Mor	3x1; 3x50; 3x100; 2x250	3	18.9	18.9	1.27646	3	18.9	18.9	1.27646	165.5
2013-02-13	5 tube MPN	Kew	2x1; 1x50; 1x100; 1x250	3	9.5	9.5	0.977724	4	692.8	692.8	2.84061	52.5
2013-02-13	5 tube MPN	Gard	2x10; 1x100; 1x250; 1x500	0	<1.7	0.85	-0.0705811	0	<1.7	0.85	-0.0705811	772
2013-02-15	5 tube MPN	Abts	2x1; 1x50; 1x100; 1x250	4	692.8	692.8	2.84061	4	692.8	692.8	2.84061	86.6
2013-02-15	5 tube MPN	Mor	2x1; 1x50; 1x100; 1x250	1	2.7	2.7	0.431364	4	692.8	692.8	2.84061	74.3
2013-02-15	5 tube MPN	Kew	2x1; 1x50; 1x100; 1x250	4	692.8	692.8	2.84061	4	692.8	692.8	2.84061	110.6
2013-02-15	5 tube MPN	Gard	2x10; 1x100; 1x250; 1x500	5	>69.7	70	1.8451	5	>69.7	70	1.8451	3044.1
2013-04-09	5 tube MPN	Abts	2x1; 1x50; 1x100; 1x250	3	66.5	66.5	1.82282	3	66.5	66.5	1.82282	292.9
2013-04-09	5 tube MPN	Mor	2x1; 1x50; 1x100; 1x250	4	692.8	692.8	2.84061	4	692.8	692.8	2.84061	611.3
2013-04-09	5 tube MPN	Kew	2x1; 1x50; 1x100; 1x250	4	692.8	692.8	2.84061	4	692.8	692.8	2.84061	365
2013-04-09	5 tube MPN	Gard	2x10; 1x100; 1x250; 1x500	2	5.4	5.4	0.732394	4	69.7	69.7	1.84323	441.2
2013-04-10	5 tube MPN	Abts	2x1; 1x50; 1x100; 1x250	3	66.5	66.5	1.82282	4	692.8	692.8	2.84061	200
2013-04-10	5 tube MPN	Mor	2x1; 1x50; 1x100; 1x250	3	66.5	66.5	1.82282	3	66.5	66.5	1.82282	369.9
2013-04-10	5 tube MPN	Kew	2x1; 1x50; 1x100; 1x250	4	692.8	692.8	2.84061	4	692.8	692.8	2.84061	292.2
2013-04-10	5 tube MPN	Gard	2x10; 1x100; 1x250; 1x500	4	18.7	18.7	1.27184	5	>69.7	70	1.8451	1200
2013-04-11	5 tube MPN	Abts	2x1; 1x50; 1x100; 1x250	4	692.8	692.8	2.84061	4	692.8	692.8	2.84061	520.7
2013-04-11	5 tube MPN	Mor	2x1; 1x50; 1x100; 1x250	2	8.5	8.5	0.929419	3	66.5	66.5	1.82282	184
2013-04-11	5 tube MPN	Kew	2x1; 1x50; 1x100; 1x250	2	12.5	12.5	1.09691	3	66.5	66.5	1.82282	3778.8
2013-04-11	5 tube MPN	Gard	2x10; 1x100; 1x250; 1x500	5	>69.7	70	1.8451	3	18.7	18.7	1.27184	1004
2013-05-14	5 tube MPN	Abts	2x1; 1x50; 1x100; 1x250	4	692.8	692.8	2.84061	4	692.8	692.8	2.84061	4262
2013-05-14	5 tube MPN	Mor	2x1; 1x50; 1x100; 1x250	2	12.5	12.5	1.09691	2	12.5	12.5	1.09691	308.7
2013-05-14	5 tube MPN	Gard	2x1; 1x50; 1x100; 1x250	2	9.84	9.84	0.992995	3	8.14	8.14	0.910624	2990.8
2013-05-15	5 tube MPN	Abts	2x1; 1x50; 1x100; 1x250	3	16.8	16.8	1.22531	4	692.8	692.8	2.84061	362.2
2013-05-15	5 tube MPN	Mor	2x1; 1x50; 1x100; 1x250	3	66.5	66.5	1.82282	3	66.5	66.5	1.82282	1757.85
2013-05-15	5 tube MPN	Mor	2x1; 1x50; 1x100; 1x250	3	24.26	24.26	1.38489	4	692.8	692.8	2.84061	2459.3
2013-05-16	5 tube MPN	Abts	2x1; 1x50; 1x100; 1x250	3	24.26	24.26	1.38489	4	692.8	692.8	2.84061	630.5
2013-05-16	5 tube MPN	Abts	2x1; 1x50; 1x100; 1x250	2	6.24	6.24	0.795185	3	66.5	66.5	1.82282	1064.9
2013-05-16	5 tube MPN	Abts	2x1; 1x50; 1x100; 1x250	3	66.5	66.5	1.82282	3	66.5	66.5	1.82282	1870.15
2013-05-16	5 tube MPN	Mor	2x1; 1x50; 1x100; 1x250	1	9.8	9.8	0.991226	2	12.5	12.5	1.09691	1414.35
2013-05-16	5 tube MPN	Mor	2x1; 1x50; 1x100; 1x250	3	66.5	66.5	1.82282	3	66.5	66.5	1.82282	3910.15
2013-05-16	5 tube MPN	Mor	2x1; 1x50; 1x100; 1x250	4	24.9	24.9	1.3962	5	>692.8	693	2.84073	4540.65
2013-05-16	5 tube MPN	Mor	2x1; 1x50; 1x100; 1x250	2	66.5	66.5	1.82282	3	66.5	66.5	1.82282	4202.22
2013-05-17	5 tube MPN	Abts	2x1; 1x50; 1x100; 1x250	3	66.5	66.5	1.82282	3	66.5	66.5	1.82282	2032.95
2013-05-17	5 tube MPN	Mor	2x1; 1x50; 1x100; 1x250	3	66.5	66.5	1.82282	3	66.5	66.5	1.82282	2167.4
2013-05-21	5 tube MPN	Abts	2x1; 1x50; 1x100; 1x250	2	6.24	6.24	0.795185	3	66.5	66.5	1.82282	1257.55
2013-05-21	5 tube MPN	Mor	2x1; 1x50; 1x100; 1x250	2	12.5	12.5	1.09691	2	12.5	12.5	1.09691	743.1
2013-06-03	5 tube MPN	Abts	2x1; 1x50; 1x100; 1x250	3	66.5	66.5	1.82282	4	692.8	692.8	2.84061	8197.25
2013-06-03	5 tube MPN	Mor	2x1; 1x50; 1x100; 1x250	3	66.5	66.5	1.82282	3	66.5	66.5	1.82282	16085.2
2013-06-07	5 tube MPN	Abts	1x0.5; 1x1.5; 1x5; 1x15; 1x50	4	651.3	651.3	2.81378	4	651.3	651.3	2.81378	3303
2013-06-07	5 tube MPN	Mor	1x0.5; 1x1.5; 1x5; 1x15; 1x50	3	271	271	2.43297	3	271	271	2.43297	2417.2
2013-06-07	5 tube MPN	Gard	1x0.5; 1x1.5; 1x5; 1x15; 1x50	5	>966	967	2.98543	5	>966	967	2.98543	9002.3
2013-07-23	5 tube MPN	Abts	1x0.5; 1x1.5; 1x5; 1x15; 1x50	2	82	82	1.91381	4	966	966	2.98498	524.8
2013-07-23	5 tube MPN	Dights Falls	1x0.5; 1x1.5; 1x5; 1x15; 1x50	2	82	82	1.91381	3	271	271	2.43297	63.6
2013-07-23	5 tube MPN	Gard	1x0.5; 1x1.5; 1x5; 1x15; 1x50	4	966	966	2.98498	2	29	29	1.4624	1740.2
2013-07-23	5 tube MPN	Kew	1x0.5; 1x1.5; 1x5; 1x15; 1x50	5	>966	967	2.98543	5	>966	967	2.98543	175.8
2013-07-23	5 tube MPN	Mor	1x0.5; 1x1.5; 1x5; 1x15; 1x50	2	82	82	1.91381	3	178	178	2.25042	866.1
2013-07-24	5 tube MPN	Abts	1x0.5; 1x1.5; 1x5; 1x15; 1x50	4	966	966	2.98498	5	>966	967	2.98543	926.7
2013-07-24	5 tube MPN	Dights Falls	1x0.5; 1x1.5; 1x5; 1x15; 1x50	3	271	271	2.43297	3	271	271	2.43297	845.9
2013-07-24	5 tube MPN	Gard	2x10; 1x100; 1x250; 1x500	5	>69.7	70	1.8451	3	4	4	0.60206	948
2013-07-24	5 tube MPN	Kew	1x0.5; 1x1.5; 1x5; 1x15; 1x50	3	271	271	2.43297	3	177	177	2.24797	766.6
2013-07-24	5 tube MPN	Mor	1x0.5; 1x1.5; 1x5; 1x15; 1x50	4	966	966	2.98498	4	966	966	2.98498	668.2
2013-07-25	5 tube MPN	Abts	1x0.5; 1x1.5; 1x5; 1x15; 1x50	3	271	271	2.43297	3	271	271	2.43297	121.9
2013-07-25	5 tube MPN	Dights Falls	1x0.5; 1x1.5; 1x5; 1x15; 1x50	4	966	966	2.98498	4	966	966	2.98498	663
2013-07-25	5 tube MPN	Gard	2x10; 1x100; 1x250; 1x500	4	70	70	1.8451	4	70	70	1.8451	276.2
2013-07-25	5 tube MPN	Kew	1x0.5; 1x1.5; 1x5; 1x15; 1x50	3	189	189	2.27646	3	189	189	2.27646	471.2
2013-07-25	5 tube MPN	Mor	1x0.5; 1x1.5; 1x5; 1x15; 1x50	3	270	270	2.43136	3	270	270	2.43136	226.7
2013-09-17	5 tube MPN	Abts	1x0.5; 1x1.5; 1x5; 1x15; 1x50	4	966	966	2.98498	4	966	966	2.98498	4662.2
2013-09-17	5 tube MPN	Gard	1x0.5; 1x1.5; 1x5; 1x15; 1x50	4	966	966	2.98498	4	966	966	2.98498	6525.2
2013-09-17	5 tube MPN	Mor	1x0.5; 1x1.5; 1x5; 1x15; 1x50	2	82	82	1.91381	2	82	82	1.91381	3723.8
2013-09-17	5 tube MPN	Dights Falls	1x0.5; 1x1.5; 1x5; 1x15; 1x50	2	82	82	1.91381	2	82	82	1.91381	4209.3
2013-09-18	5 tube MPN	Abts	1x0.5; 1x1.5; 1x5; 1x15; 1x50	2	55.7	55.7	1.74586	1	23.7	23.7	1.37475	2249.3
2013-09-18	5 tube MPN	Gard	1x0.5; 1x1.5; 1x5; 1x15; 1x50	1	23.7	23.7	1.37475	1	23.7	23.7	1.37475	2376.22
2013-09-18	5 tube MPN	Mor	1x0.5; 1x1.5; 1x5; 1x15; 1x50	2	82	82	1.91381	2	82	82	1.91381	2703.4
2013-09-18	5 tube MPN	Dights Falls	1x0.5; 1x1.5; 1x5; 1x15; 1x50	2	82	82	1.91381	2	82	82	1.91381	2001.8
2013-09-19	5 tube MPN	Abts	1x0.5; 1x1.5; 1x5; 1x15; 1x50	3	106.5	106.5	2.02735	4	651.3	651.3	2.81378	2059.8
2013-09-19	5 tube MPN	Gard	1x0.5; 1x1.5; 1x5; 1x15; 1x50	4	966	966	2.98498	4	966	966	2.98498	5531.2
2013-09-19	5 tube MPN	Mor	1x0.5; 1x1.5; 1x5; 1x15; 1x50	2	82	82	1.91381	2	82	82	1.91381	2021.22
2013-09-19	5 tube MPN	Dights Falls	1x0.5; 1x1.5; 1x5; 1x15; 1x50	2	82	82	1.91381	2	82	82	1.91381	1867.9
2013-09-20	5 tube MPN	Abts	1x0.5; 1x1.5; 1x5; 1x15; 1x50	1	15.6	15.6	1.19312	2	82	82	1.91381	1798.7
2013-09-20	5 tube MPN	Gard	1x0.5; 1x1.5; 1x5; 1x15; 1x50	3	271	271	2.43297	2	32.6	32.6	1.51322	5354.6
2013-09-20	5 tube MPN	Mor	1x0.5; 1x1.5; 1x5; 1x15; 1x50	1	23.7	23.7	1.37475	1	23.7	23.7	1.37475	743.082
2013-09-20	5 tube MPN	Dights Falls	1x0.5; 1x1.5; 1x5; 1x15; 1x50	1	23.7	23.7	1.37475	0	<23.7	11.85	1.07372	1506.9
2013-10-23	5 tube MPN	Abts	1x0.5; 1x1.5; 1x5; 1x15; 1x50	3	271	271	2.43297	3	271	271	2.43297	3436.5
2013-10-23	5 tube MPN	Dights Falls	1x0.5; 1x1.5; 1x5; 1x15; 1x50	2	82	82	1.91381	2	82	82	1.91381	4338.3
2013-10-23	5 tube MPN	Gard	1x0.5; 1x1.5; 1x5; 1x15; 1x50	3	271	271	2.43297	3	271	271	2.43297	8024.4
2013-10-23	5 tube MPN	Mor	1x0.5; 1x1.5; 1x5; 1x15; 1x50	2	59.8	59.8	1.7767	2	59.8	59.8	1.7767	1621.57
2013-10-23	5 tube MPN	Mor	1x0.5; 1x1.5; 1x5; 1x15; 1x50	3	271	271	2.43297	3	271	271	2.43297	2882.7
2013-10-24	5 tube MPN	Abts	1x0.5; 1x1.5; 1x5; 1x15; 1x50	3	55.7	55.7	1.74586	3	55.7	55.7	1.74586	3540.1
2013-10-24	5 tube MPN	Dights Falls	1x0.5; 1x1.5; 1x5; 1x15; 1x50	2	82	82	1.91381	2	82	82	1.91381	3480.8
2013-10-24	5 tube MPN	Gard	2x10; 1x50; 1x100; 1x250	1	2.5	2.5	0.39794	2	15.3	15.3	1.18469	3778.76
2013-10-24	5 tube MPN	Mor	1x0.5; 1x1.5; 1x5; 1x15; 1x50	1	23.7	23.7	1.37475	2	59.8	59.8	1.7767	2883.2
2013-11-14	5 tube MPN	Abts	1x0.5; 1x1.5; 1x5; 1x15; 1x50	1	23.7	23.7	1.37475	2	82	82	1.91381	544.8
2013-11-14	5 tube MPN	Dights Falls	1x0.5; 1x1.5; 1x5; 1x15; 1x50	3	271	271	2.43297	3	271	271	2.43297	4098.6
2013-11-14	5 tube MPN	Gard	1x0.5; 1x1.5; 1x5; 1x15; 1x50	5	>966	967	2.98543	5	>966	967	2.98543	2828.8
2013-11-14	5 tube MPN	Mor	1x0.5; 1x1.5; 1x5; 1x15; 1x50	3	271	271	2.43297	3	271	271	2.43297	4920
2013-11-19	5 tube MPN	Abts	1x0.5; 1x1.5; 1x5; 1x15; 1x50	2	82	82	1.91381	2	82	82	1.91381	162.2
2013-11-19	5 tube MPN	Dights Falls	1x0.5; 1x1.5; 1x5; 1x15; 1x50	1	23.7	23.7	1.37475	1	23.7	23.7	1.37475	162.2
2013-11-19	5 tube MPN	Gard	2x10; 1x50; 1x100; 1x250	3	29.8	29.8	1.47422	3	29.8	29.8	1.47422	2111.5
2013-11-19	5 tube MPN	Mor	1x0.5; 1x1.5; 1x5; 1x15; 1x50	2	78.95	78.95	1.89735	2	78.95	78.95	1.89735	435.5
2013-11-20	5 tube MPN	Abts	1x0.5; 1x1.5; 1x5; 1x15; 1x50	2	82	82	1.91381	2	82	82	1.91381	52.5
2013-11-20	5 tube MPN	Dights Falls	1x0.5; 1x1.5; 1x5; 1x15; 1x50	1	23.7	23.7	1.37475	3	106.5	106.5	2.02735	52.5
2013-11-20	5 tube MPN	Gard	2x10; 1x50; 1x100; 1x250	1	3.6	3.6	0.556303	1	3.6	3.6	0.556303	464.2
2013-11-20	5 tube MPN	Kew	1x0.5; 1x1.5; 1x5; 1x15; 1x50	1	23.7	23.7	1.37475	1	23.7	23.7	1.37475	109.6
2013-11-20	5 tube MPN	Mor	1x0.5; 1x1.5; 1x5; 1x15; 1x50	3	106.5	106.5	2.02735	2	59.8	59.8	1.7767	231.8
2013-11-21	5 tube MPN	Abts	1x0.5; 1x1.5; 1x5; 1x15; 1x50	3	82	82	1.91381	3	82	82	1.91381	257.2
2013-11-21	5 tube MPN	Dights Falls	1x0.5; 1x1.5; 1x5; 1x15; 1x50	1	23.7	23.7	1.37475	2	82	82	1.91381	257.2
2013-11-21	5 tube MPN	Gard	2x10; 1x50; 1x100; 1x250	2	5.9	5.9	0.770852	2	5.9	5.9	0.770852	350.6
2013-11-21	5 tube MPN	Mor	1x0.5; 1x1.5; 1x5; 1x15; 1x50	5	>966	967	2.98543	4	966	966	2.98498	306.3
2013-12-04	5 tube MPN	Abts	1x0.5; 1x1.5; 1x5; 1x15; 1x50	4	651.28	651.28	2.81377	4	651.28	651.28	2.81377	2323.6
2013-12-04	5 tube MPN	Dights Falls	1x0.5; 1x1.5; 1x5; 1x15; 1x50	5	>966	967	2.98543	5	>966	967	2.98543	4051
2013-12-04	5 tube MPN	Gard	1x0.5; 1x1.5; 1x5; 1x15; 1x50	5	>966	967	2.98543	5	>966	967	2.98543	10011.1
2013-12-04	5 tube MPN	Mor	1x0.5; 1x1.5; 1x5; 1x15; 1x50	4	966	966	2.98498	4	966	966	2.98498	2702.7
2013-12-05	5 tube MPN	Abts	1x0.5; 1x1.5; 1x5; 1x15; 1x50	3	189.4	189.4	2.27738	2	82.2	82	1.91381	3159.4
2013-12-05	5 tube MPN	Dights Falls	1x0.5; 1x1.5; 1x5; 1x15; 1x50	3	271	271	2.43297	3	271	271	2.43297	3348.2
2013-12-05	5 tube MPN	Gard	1x0.5; 1x1.5; 1x5; 1x15; 1x50	3	271	271	2.43297	3	271	271	2.43297	11679.7
2013-12-05	5 tube MPN	Mor	1x0.5; 1x1.5; 1x5; 1x15; 1x50	4	651.28	651.28	2.81377	4	651.28	651.28	2.81377	4072.7
2013-12-06	5 tube MPN	Abts	1x0.5; 1x1.5; 1x5; 1x15; 1x50	1	14.4	14.4	1.15836	1	14.4	14.4	1.15836	670.8
2013-12-06	5 tube MPN	Dights Falls	1x0.5; 1x1.5; 1x5; 1x15; 1x50	1	23.7	23.7	1.37475	1	23.7	23.7	1.37475	689.9
2013-12-06	5 tube MPN	Gard	1x0.5; 1x1.5; 1x5; 1x15; 1x50	4	966	966	2.98498	4	966	966	2.98498	5808.8
2013-12-06	5 tube MPN	Mor	1x0.5; 1x1.5; 1x5; 1x15; 1x50	2	82.2	82	1.91381	1	23.7	23.7	1.37475	1340

## Sheet: Lab-Res v. Lab-Comm
Test date	Test Type	Site	Volumes	AS MPN (MPN/L)	AS Modified (MPN/L)	Log AS MPN/L	EPHM Positive Tubes	ALS MPN (MPN/L)	ALS modified (MPN/L)	Log ALS MPN/L	ALS Positive Tubes
2012-11-07	5 tube MPN	Abts	2x1; 1x50; 1x100; 1x250	66.5	66.5	1.82282	250(+);100(+);50(+);1(0)	66	66.5	1.82282	250(+);100(+);50(+);1(0)
2012-11-07	5 tube MPN	Mor	2x1; 1x50; 1x100; 1x250	12.5	12.5	1.09691	250(+);100(+);50(0);1(0)	66	66.5	1.82282	250(+);100(+);50(+);1(0)		Key
2012-12-03	5 tube MPN	Abts	2x1; 1x50; 1x100; 1x250	692.8	692.8	2.84061	250(+);100(+);50(+);1(1+)	3.9	3.9	0.591065	250(+);100(0);50(0);1(0)		AS	Australian Standard
2012-12-03	5 tube MPN	Mor	2x1; 1x50; 1x100; 1x250	6.2	6.2	0.792392	250(0);100(+);50(+);1(0)	66	66.5	1.82282	250(+);100(+);50(+);1(0)		Abts	Abbotsford
2012-12-03	5 tube MPN	Gard	2x10; 1x100; 1x250; 1x500	5.5	5.5	0.740363	500(+);250(+);100(0);2x10(0)	1.7	1.7	0.230449	500(+);250(0);100(0);2x10(0)		Mor	Morell Bridge
2012-12-05	5 tube MPN	Abts	2x1; 1x50; 1x100; 1x250	66.5	66.5	1.82282	250(+);100(+);50(+);1(0)	66	66.5	1.82282	250(+);100(+);50(+);1(0)		Gard	Gradiners Creek
2012-12-05	5 tube MPN	Mor	2x1; 1x50; 1x100; 1x250	66.5	66.5	1.82282	250(+);100(+);50(+);1(0)	12	12.5	1.09691	250(+);100(+);50(0);1(0)		HMDE	Hawthorn Main Drain
2012-12-05	5 tube MPN	Gard	2x10; 1x100; 1x250; 1x500	18.9	18.9	1.27646	500(+);250(+);100(+);2x10(0)	19	18.9	1.27646	500(+);250(+);100(+);2x10(0)
2012-12-06	5 tube MPN	Abts	2x1; 1x50; 1x100; 1x250	66.5	66.5	1.82282	250(+);100(+);50(+);1(0)	66	66.5	1.82282	250(+);100(+);50(+);1(0)
2012-12-06	5 tube MPN	Mor	2x1; 1x50; 1x100; 1x250	692.8	692.8	2.84061	250(+);100(+);50(+);1(1+)	9.5	9.5	0.977724	250(+);100(0);50(+);1(0)
2012-12-06	5 tube MPN	Abts	2x1; 1x50; 1x100; 1x250	692.8	692.8	2.84061	250(+);100(+);50(+);1(1+)	66	66.5	1.82282	250(+);100(+);50(+);1(0)
2012-12-06	5 tube MPN	Mor	2x1; 1x50; 1x100; 1x250	692.8	692.8	2.84061	250(+);100(+);50(+);1(1+)	9.5	9.5	0.977724	250(+);100(0);50(+);1(0)
2012-12-07	5 tube MPN	Abts	2x10; 1x100; 1x250; 1x500	66.5	66.5	1.82282	250(+);100(+);50(+);1(0)	66	66.5	1.82282	250(+);100(+);50(+);1(0)
2012-12-07	5 tube MPN	Gard	2x1; 1x50; 1x100; 1x250	1.7	1.7	0.230449	500(+);250(0);100(0);2x10(0)	<1.2	0.6	-0.221849	250(0);100(0);50(0);1(0)
2013-02-11	5 tube MPN	Abts	2x1; 1x50; 1x100; 1x250	12.5	12.5	1.09691	250(+);100(+);50(0);1(0)	2.5	2.5	0.39794	250(0);100(0);50(0);1(1+)
2013-02-11	5 tube MPN	Mor	2x1; 1x50; 1x100; 1x250	692.8	692.8	2.84061	250(+);100(+);50(+);1(1+)	>690	691	2.83948	250(+);100(+);50(+);1(2+)
2013-02-11	5 tube MPN	Kew	2x1; 1x50; 1x100; 1x250	66.9	66.9	1.82543	250(+);100(+);50(+);1(0)	690	690	2.83885	250(+);100(1+);50(+);1(1+)
2013-02-11	5 tube MPN	Gard	2x10; 1x100; 1x250; 1x500	18.9	18.9	1.27646	500(+);250(+);100(+);2x10(0)	19	18.9	1.27646	500(+);250(+);100(+);2x10(0)
2013-02-13	5 tube MPN	Abts	2x1; 1x50; 1x100; 1x250	66.9	66.9	1.82543	250(+);100(+);50(+);1(0)	12	12.5	1.09691	250(+);100(+);50(0);1(0)
2013-02-13	5 tube MPN	Mor	2x1; 1x50; 1x100; 1x250	66.9	66.9	1.82543	250(+);100(+);50(+);1(0)	10	10	1	250(+);100(0);50(+);1(0)
2013-02-13	5 tube MPN	Kew	2x1; 1x50; 1x100; 1x250	9.5	9.5	0.977724	250(0);100(+);50(+);1(1)	66	66.5	1.82282	250(+);100(+);50(+);1(0)
2013-02-13	5 tube MPN	Gard	2x10; 1x100; 1x250; 1x500	<1.7	0.85	-0.0705811	500(0);250(0);100(0);2x10(0)	1.4	1.4	0.146128	500(0);250(+);100(0);2x10(0)
2013-02-15	5 tube MPN	Abts	2x1; 1x50; 1x100; 1x250	692.8	692.8	2.84061	250(+);100(+);50(+);1(1+)	12	12	1.07918	250(+);100(+);50(0);1(0)
2013-02-15	5 tube MPN	Mor	2x1; 1x50; 1x100; 1x250	2.7	2.7	0.431364	250(0);100(0);50(+);1(0)	3.9	3.9	0.591065	250(+);100(0);50(0);1(0)
2013-02-15	5 tube MPN	Kew	2x1; 1x50; 1x100; 1x250	692.8	692.8	2.84061	250(+);100(+);50(+);1(1+)	2.5	2.5	0.39794	250(0);100(+);50(0);1(+)
2013-02-15	5 tube MPN	Gard	2x10; 1x100; 1x250; 1x500	>69.7	70	1.8451	500(+);250(+);100(+);2x10(2+)	19	19	1.27875	500(+);250(+);100(+);2x10(0)
2013-04-10	5 tube MPN	Abts	2x1; 1x50; 1x100; 1x250	66.5	66.5	1.82282	250(+);100(+);50(+);1(0)	66	66.5	1.82282	250(+);100(+);50(+);1(0)
2013-04-10	5 tube MPN	Mor	2x1; 1x50; 1x100; 1x250	66.5	66.5	1.82282	250(+);100(+);50(+);2x1(1)	66	66.5	1.82282	250(+);100(+);50(+);2x1(0)
2013-04-10	5 tube MPN	Kew	2x1; 1x50; 1x100; 1x250	692.8	692.8	2.84061	250(+);100(+);50(+);1(0)	2.6	2.6	0.414973	250(0);100(0);50(+);2x1(0)
2013-05-15	5 tube MPN	Abts	2x1; 1x50; 1x100; 1x250	692.8	692.8	2.84061	250(+);100(+);50(+);1(1+)	66	66.5	1.82282	250(+);100(+);50(+);1(0)
2013-05-15	5 tube MPN	Mor	2x1; 1x50; 1x100; 1x250	66.5	66.5	1.82282	250(+);100(+);50(+);2x1(0)	690	692.8	2.84061	250(+);100(+);50(+);1(1+)
2013-05-16	5 tube MPN	Abts	2x1; 1x50; 1x100; 1x250	24.26	24.26	1.38489	250(+);100(+);50(0);2x1(1+)	66	66.5	1.82282	250(+);100(+);50(+);1(0)
2013-05-16	5 tube MPN	Mor	2x1; 1x50; 1x100; 1x250	66.5	66.5	1.82282	250(+);100(+);50(+);1(0)	690	692.8	2.84061	250(+);100(+);50(+);1(1+)
2013-05-17	5 tube MPN	Mor	2x1; 1x50; 1x100; 1x250	66.5	66.5	1.82282	250(+);100(+);50(+);1(0)	12	12.5	1.09691	250(+);100(+);50(0);1(0)
2013-05-21	5 tube MPN	Abts	2x1; 1x50; 1x100; 1x250	6.24	6.24	0.795185	250(0);100(+);50(+);2x1(0)	66	66.5	1.82282	250(+);100(+)50(+);2x1(0)
2013-05-21	5 tube MPN	Mor	2x1; 1x50; 1x100; 1x250	12.5	12.5	1.09691	250(+);100(+);50(0);1(0)	12	12.5	1.09691	250(+);100(+)50(+0);2x1(0)
2013-06-07	5 tube MPN	Abts	1x0.5; 1x1.5; 1x5; 1x15; 1x50	651.3	651.3	2.81378	50(+);15(+)5(+);1.5(0);0.5(+)	82.2	82.2	1.91487	50(+);15(+)5(0);1.5(0);0.5(0)
2013-06-07	5 tube MPN	Mor	1x0.5; 1x1.5; 1x5; 1x15; 1x50	271	271	2.43297	50(+);15(+)5(+);1.5(0);0.5(0)	82.2	82.2	1.91487	50(+);15(+)5(0);1.5(0);0.5(0)
2013-06-07	5 tube MPN	Gard	1x0.5; 1x1.5; 1x5; 1x15; 1x50	>966	967	2.98543	50(+);15(+)5(+);1.5(+);0.5(+)	271.4	271	2.43297	50(+);15(+)5(+);1.5(0);0.5(0)
2013-07-23	5 tube MPN	Abts	1x0.5; 1x1.5; 1x5; 1x15; 1x50	82	82	1.91381	50(+);15(+)5(0);1.5(0);0.5(0)	270	271	2.43297	50(+);15(+)5(+);1.5(0);0.5(0)
2013-07-23	5 tube MPN	Gard	1x0.5; 1x1.5; 1x5; 1x15; 1x50	966	966	2.98498	50(+);15(+)5(+);1.5(+);0.5(0)	650	650	2.81291	50(+);15(+)5(+);1.5(0);0.5(+)
2013-07-23	5 tube MPN	Kew	1x0.5; 1x1.5; 1x5; 1x15; 1x50	>966	967	2.98543	50(+);15(+)5(+);1.5(+);0.5(+)	270	271	2.43297	50(+);15(+)5(+);1.5(0);0.5(0)
2013-07-23	5 tube MPN	Mor	1x0.5; 1x1.5; 1x5; 1x15; 1x50	82	82	1.91381	50(+);15(+)5(0);1.5(0);0.5(0)	270	271	2.43297	50(+);15(+)5(+);1.5(0);0.5(0)
2013-07-24	5 tube MPN	Abts	1x0.5; 1x1.5; 1x5; 1x15; 1x50	966	966	2.98498	50(+);15(+)5(+);1.5(+);0.5(0)	270	271	2.43297	50(+);15(+)5(+);1.5(0);0.5(0)
2013-07-24	5 tube MPN	Dights Falls	1x0.5; 1x1.5; 1x5; 1x15; 1x50	271	271	2.43297	50(+);15(+)5(+);1.5(0);0.5(0)	271	271	2.43297	50(+);15(+)5(+);1.5(0);0.5(0)
2013-07-24	5 tube MPN	Gard	2x10; 1x100; 1x250; 1x500	>69.7	70	1.8451	500(+);250(+)100(+);10(+);10(+)	<1.2	0.6	-0.221849	500(0);250(0)100(0);10(0);10(0)
2013-07-24	5 tube MPN	Kew	1x0.5; 1x1.5; 1x5; 1x15; 1x50	271	271	2.43297	50(+);15(+)5(+);1.5(0);0.5(0)	271	271	2.43297	50(+);15(+)5(+);1.5(0);0.5(0)
2013-07-24	5 tube MPN	Mor	1x0.5; 1x1.5; 1x5; 1x15; 1x50	966	966	2.98498	50(+);15(+)5(+);1.5(+);0.5(0)	82	82	1.91381	50(+);15(+)5(0);1.5(0);0.5(0)
2013-07-25	5 tube MPN	Abts	1x0.5; 1x1.5; 1x5; 1x15; 1x50	271	271	2.43297	50(+);15(+)5(+);1.5(0);0.5(0)	24	24	1.38021	50(+);15(0)5(0);1.5(0);0.5(0)
2013-07-25	5 tube MPN	Gard	2x10; 1x100; 1x250; 1x500	70	70	1.8451	500(+);250(+);100(+);2x10(1+)	1.7	1.7	0.230449	500(+);250(0)100(0);10(0);10(0)
2013-07-25	5 tube MPN	Kew	1x0.5; 1x1.5; 1x5; 1x15; 1x50	189	189	2.27646	50(+);15(+)5(0);1.5(+);0.5(0)	24	24	1.38021	50(+);15(0)5(0);1.5(0);0.5(0)
2013-07-25	5 tube MPN	Mor	1x0.5; 1x1.5; 1x5; 1x15; 1x50	270	270	2.43136	50(+);15(+)5(+);1.5(0);0.5(0)	24	24	1.38021	50(+);15(0)5(0);1.5(0);0.5(0)
2013-11-20	5 tube MPN	Abts	1x0.5; 1x1.5; 1x5; 1x15; 1x50	82	82	1.91381	50(+);15(+)5(0);1.5(0);0.5(0)	83	82	1.91381	50(+);15(+)5(0);1.5(0);0.5(0)
2013-11-20	5 tube MPN	Mor	1x0.5; 1x1.5; 1x5; 1x15; 1x50	106.5	106.5	2.02735	50(+);15(0)5(+);1.5(0);0.5(+)	24	23.7	1.37475	50(+);15(0)5(0);1.5(0);0.5(0)
2012-01-16	CBF, 12MPN	HMD2	500x1 (0); 100x5 (1+); 10x5 (0)	1.9	1.9	0.278754	500x1 (0); 100x5 (0); 10x5 (2)	2.1	2.1	0.322219	500x1 (0); 100x5 (2); 10x5 (1)
2012-01-16	CBF, 12MPN	HMD4	500x1 (0); 100x5 (1+); 10x5 (0)	<0.9	0.45	-0.346787	500x1 (0); 100x5 (0); 10x5 (0)	<1	0.45	-0.346787	500x1 (0); 100x5 (0); 10x5 (0)
2012-01-16	CBF, 12MPN	HMD6	500x1 (0); 100x5 (1+); 10x5 (0)	0.9	0.9	-0.0457575	500x1 (0); 100x5 (0); 10x5 (1)	2.9	2.9	0.462398	500x1 (0); 100x5 (0); 10x5 (3)
2012-02-27	CBF, 12MPN	HMD1	500x1 (0); 100x5 (1+); 10x5 (0)	<0.9	0.45	-0.346787	500x1 (0); 100x5 (0); 10x5 (0)	<1	0.45	-0.346787	500x1 (0); 100x5 (0); 10x5 (0)
2012-02-27	CBF, 12MPN	HMD3	500x1 (0); 100x5 (1+); 10x5 (0)	<0.9	0.45	-0.346787	500x1 (0); 100x5 (0); 10x5 (0)	<1	0.45	-0.346787	500x1 (0); 100x5 (0); 10x5 (0)
2012-02-27	CBF, 12MPN	HMD5	500x1 (0); 100x5 (1+); 10x5 (0)	<0.9	0.45	-0.346787	500x1 (0); 100x5 (0); 10x5 (0)	3.4	3.4	0.531479	500x1 (0); 100x5 (3); 10x5 (0)
2012-06-12	CBF, 11MPN	Kew 2	5x10; 5x100; 1x500 (in 2x250)	>160	160	2.20412	500x1 (1); 100x5 (5+); 10x5 (5+)	28	28	1.44716	500x1 (1); 100x5 (4+); 10x5 (3+)
2012-06-12	CBF, 11MPN	Kew 4	5x10; 5x100; 1x500 (in 2x250)	160	160	2.20412	500x1 (1); 100x5 (5+); 10x5 (4+)	28	28	1.44716	500x1 (1); 100x5 (4+); 10x5 (3+)
2012-06-12	CBF, 11MPN	Kew 6	5x10; 5x100; 1x500 (in 2x250)	>160	160	2.20412	500x1 (1); 100x5 (5+); 10x5 (5+)	35	35	1.54407	500x1 (1); 100x5 (4+); 10x5 (4+)
2012-11-19	CBF 5MPN	Carpark biofilter	1x2; 1x10; 1x100; 2x250	7.74	7.74	0.888741	1x2 (0); 1x10(+); 1x100(+); 2x250(1+)	4.9	4.9	0.690196	1x2 (0); 1x10(0); 1x100(1+); 2x250(1+)
2012-11-19	CBF 5MPN	Carpark biofilter	1x2; 1x10; 1x100; 2x250	2.1	2.1	0.322219	1x2 (0); 1x10(0); 1x100(0); 2x250(1+)	<1.6	0.8	-0.09691	1x2 (0); 1x10(0); 1x100(0); 2x250(0)
2012-11-19	CBF 5MPN	Carpark biofilter	1x2; 1x10; 1x100; 2x250	<1.6	0.8	-0.09691	1x2 (0); 1x10(0); 1x100(0); 2x250(0)	<1.6	0.8	-0.09691	1x2 (0); 1x10(0); 1x100(0); 2x250(0)
2012-11-20	CBF 5MPN	Carpark biofilter	1x2; 1x10; 1x100; 2x250	1.6	1.6	0.20412	1x2 (+); 1x10(0); 1x100(0); 2x250(0)	180	180	2.25527	1x2 (0); 1x10(+); 1x100(+); 2x250(2+)
2012-11-20	CBF 5MPN	Carpark biofilter	1x2; 1x10; 1x100; 2x250	<1.6	0.8	-0.09691	1x2 (0); 1x10(0); 1x100(0); 2x250(0)	<1.6	0.8	-0.09691	1x2 (0); 1x10(0); 1x100(0); 2x250(0)
2012-11-20	CBF 5MPN	Carpark biofilter	1x2; 1x10; 1x100; 2x250	23.5	23.5	1.37107	1x2 (0); 1x10(0); 1x100(+); 2x250(2+)	<1.6	0.8	-0.09691	1x2 (0); 1x10(0); 1x100(0); 2x250(0)

## Sheet: Between Site method
	Abts MPN-PCR	Abts AS/NZS 4276.19:2001	Mor MPN-PCR	Mor AS/NZS 4276.19:2001		Note:
Abts MPN-PCR	1					Bold = P<0.05
Abts AS/NZS 4276.19:2001	0.734616	1				Bold, italics = P < 0.01
Mor MPN-PCR	0.0504283	0.139722	1
Mor AS/NZS 4276.19:2001	-0.147516	0.0392012	0.758027	1
	Abts MPN-PCR	Abts AS/NZS 4276.19:2001	Gard MPN-PCR	Gard AS/NZS 4276.19:2001	Mor MPN-PCR	Mor AS/NZS 4276.19:2001
Abts MPN-PCR	1
Abts AS/NZS 4276.19:2001	0.897334	1
Gard MPN-PCR	0.191645	0.0823031	1
Gard AS/NZS 4276.19:2001	0.301004	0.195686	0.901814	1
Mor MPN-PCR	-0.0757316	0.00186093	0.328047	0.307039	1
Mor AS/NZS 4276.19:2001	-0.22676	-0.164489	0.321261	0.324006	0.786309	1
	Abts MPN-PCR	Abts AS/NZS 4276.19:2001	DFS MPN-PCR	DFS AS/NZS 4276.19:2001	Mor MPN-PCR	Mor AS/NZS 4276.19:2001
Abts MPN-PCR	1
Abts AS/NZS 4276.19:2001	0.862833	1
DFS MPN-PCR	0.438981	0.524381	1
DFS AS/NZS 4276.19:2001	0.492965	0.526043	0.878169	1
Mor MPN-PCR	0.45087	0.533733	0.737363	0.660253	1
Mor AS/NZS 4276.19:2001	0.280354	0.392462	0.684329	0.440321	0.862661	1
	Abts MPN-PCR	Abts AS/NZS 4276.19:2001	Kew MPN-PCR	Kew AS/NZS 4276.19:2001	Mor MPN-PCR	Mor AS/NZS 4276.19:2001
Abts MPN-PCR	1
Abts AS/NZS 4276.19:2001	0.848301	1
Kew MPN-PCR	-0.025321	-0.198787	1
Kew AS/NZS 4276.19:2001	0.291926	0.136224	0.671007	1
Mor MPN-PCR	0.255453	0.322988	0.053975	0.492214	1
Mor AS/NZS 4276.19:2001	-0.190777	-0.113499	-0.228931	0.116928	0.549425	1
	Gard MPN-PCR	Gard AS/NZS 4276.19:2001	DFS MPN-PCR	DFS AS/NZS 4276.19:2001
Gard MPN-PCR	1
Gard AS/NZS 4276.19:2001	0.865495	1
DFS MPN-PCR	0.107849	0.243516	1
DFS AS/NZS 4276.19:2001	0.343754	0.432143	0.878169	1
	Gard MPN-PCR	Gard AS/NZS 4276.19:2001	Kew MPN-PCR	Kew AS/NZS 4276.19:2001
Gard MPN-PCR	1
Gard AS/NZS 4276.19:2001	0.405136	1
Kew MPN-PCR	0.436788	0.170968	1
Kew AS/NZS 4276.19:2001	0.689441	0.481099	0.671007	1
	DFS MPN-PCR	DFS AS/NZS 4276.19:2001	Kew MPN-PCR	Kew AS/NZS 4276.19:2001
DFS MPN-PCR	1
DFS AS/NZS 4276.19:2001	1	1
Kew MPN-PCR	0.632455	0.632455	1
Kew AS/NZS 4276.19:2001	0.316228	0.316228	0.8	1

## Sheet: Within Site Environ Parameters
Spearman	Kew AS/NZS 4276.19:2001	Kew MPN-PCR	Dights AS/NZS 4276.19:2001	Dights MPN-PCR	Abbotsford AS/NZS 4276.19:2001	Abbotsford MPN-PCR	Gardiners Ck. AS/NZS 4276.19:2001	Gardiners Ck. MPN-PCR	Morell Br. AS/NZS 4276.19:2001	Morell Br. MPN-PCR
AS/NZS 4276.19:2001	1	0.671007	1	0.836698	1	0.72	1	0.901814	1	0.723958
MPN-PCR	0.671007	1	0.836698	1	0.723631	1	0.901814	1	0.723958	1
Rainfall day of	-0.00754873	-0.100015	0.296262	0.0375307	-0.0163884	0.184681	0.572666	0.552137	-0.0750941	-0.101319
Rainfall 24hrs	0.626544	0.476994	0.0664141	-0.0805972	-0.327253	-0.161937	0.154192	0.119877	0.0333764	0.0106789
Rainfall 48hrs	-0.0691218	0.11976	0.284291	0.0848283	-0.25589	-0.124409	0.093117	0.0981751	-0.0292155	-0.0746663
Max. Temp. Day of	-0.227011	0.14382	-0.453964	-0.423395	-0.014279	-0.249416	-0.443281	-0.289122	0.0607242	0.0880983
Max. Temp. 24hrs	-0.424633	-0.222659	-0.332394	-0.228451	0.207726	-0.11886	-0.456739	-0.356307	-0.0225452	-0.0265446
Max. Temp. 48hrs	-0.251553	-0.287641	-0.312389	-0.187329	0.192434	-0.103063	-0.310747	-0.207098	0.0437454	0.0433364
Relative Humidity (%)	0.506182	0.673169	0.0131093	0.0663973	-0.0724768	0.142662	0.328335	0.364495	0.0209621	0.131222
MSLP (hPa)	0.190198	0.112555	0.161819	0.240989	0.0688641	0.115687	-0.0778404	-0.092742	-0.0058992	0.00278956
TSS (mg/L)	NA	NA	0.385467	0	0.551268	0.161476	0.627523	0.639949	0.487395	0.0107817
Nitrogen (mg/L)	0.118182	-0.00909091	0.285547	0.287579	0.472162	0.185904	0.304597	0.10598	0.512151	0.268948
Phosphorus (mg/L)	0.437383	0.397621	0.528765	0.287823	0.337511	0.324047	0.632941	0.564064	0.011184	0.161485
pH	-0.182988	0.170419	0.30603	0.178764	-0.288172	-0.276255	0.0317559	0.264728	-0.282043	-0.119295
EC (mS/cm)	0.52868	0.538816	0.769302	0.740153	0.420505	0.383142	-0.712423	-0.566484	-0.32651	-0.046243
Turbidity (NTU)	0.196932	-0.0658569	0.37598	0.391578	0.340633	0.311944	0.625709	0.405905	0.633436	0.325124
DO (mg/L)	0.314821	0.0408934	0.739249	0.647059	0.351311	0.423512	0.370814	-0.00705477	0.268421	-0.235407
Salinity (%)	0.143889	-0.146647	-0.287348	-0.139876	0.406139	0.329554	0.013997	-0.239808	0.120947	0.081591
Av. Flow day (m^3/s)	0.42379	0.235005	NA	NA	-0.120026	0.0991472	0.501201	0.301148	0.210298	0.0716091
Av Flow 24hrs (m^3/s)	0.559402	0.15667	NA	NA	-0.00222588	0.192849	0.410224	0.198416	0.122296	0.00327437
Av Flow 48hrs (m^3/s)	0.365963	-0.228306	NA	NA	-0.0229659	0.168457	0.342825	0.127736	0.0911198	-0.029327
E. coli (MPN/100mL)	0.0797606	-0.275134	0.470892	0.0654891	0.0163193	0.124107	0.676102	0.70841	0.139234	0.104697
Note:
Bold = P<0.05
Bold, italics = P < 0.01
